# Supplementary material for: Quantification of Circulating Cell-Free DNA in Idiopathic Parkinson’s Disease Patients
Source: Int J Mol Sci. 2024 Feb 29;25(5):2818. doi: 10.3390/ijms25052818 (PMC10931594; doi:10.3390/ijms25052818)
Supplement: Supplementary file 1 [file ijms-25-02818-s001.zip]

Archive with 2 entries (2 files):
- Supplementary data File S1.zip
- Supplementary File S2.pdf
